# Supplementary material for: Heavy Metals Content in Selected Medicinal Plants Produced and Consumed in Serbia and Their Daily Intake in Herbal Infusions
Source: Toxics. 2023 Feb 20;11(2):198. doi: 10.3390/toxics11020198 (PMC9966102; doi:10.3390/toxics11020198)
Supplement: Supplementary file 1 [file toxics-11-00198-s001.zip]

Archive with 1 entries (1 files):
- toxics-2221893-supplementary.pdf
